# Supplementary material for: A small molecule PKCε inhibitor reduces hyperalgesia induced by paclitaxel or opioid withdrawal
Source: JCI Insight. 2025 Apr 22;10(8):e186805. doi: 10.1172/jci.insight.186805 (PMC12016938; doi:10.1172/jci.insight.186805)
Supplement: Supporting data values [file jciinsight-10-186805-s054.xlsx]

## Sheet: Table of contents
Tab	Description	What is portrayed
Tab 'Compound 1 kinase assays'	Kinase assay for Compound 1	Raw values
Tab 'Compound 612 kinase assays'	Kinase assay for Compound 612 (CP612)	Raw values
Tab 'CP612 solubility-LogD'	Kinetic acqueous solubility and LogD determination	Raw values, means, and details methods
Tab 'Fig. 1B'	Characterization of CP612: CP612 inhibition of PKC isozymes	Raw values
Tab 'Fig. 1C'	Characterization of CP612: Dose-response curves for inhibition of PKCε by CP612 at different ATP concentrations	Raw values
Tab 'Fig. 2'	Pharmacokinetics of CP612	Raw values
Tab 'Fig. 3'	Hyperalgesia induced by the PKCε activator ψεRACK	Raw values
Tab 'Fig. 4'	Hyperalgesia induced by the chemotherapeutic drug paclitaxel	Raw values
Tab 'Fig. 5'	Time course of hyperalgesia induced by morphine withdrawal	Raw values and means
Tab 'Fig. 6'	Prevention of hyperalgesia due to morphine withdrawal	Raw values
Tab 'Fig. 7'	Reversal of hyperalgesia due to morphine withdrawal	Raw values
Tab 'Fig. 8'	Self-administration of CP612	Raw values and means
Tab 'Fig. 9'	Self-administration of morphine when adding CP612 to the morphine solution	Raw values and means
Tab 'Fig. 10'	Self-administration of morphine after administration of CP612 6 hours prior	Raw values and means
Tab 'Fig. 11 + S2'	Morphine withdrawal and conditioned place aversion (CPA) precipitated by naloxone	Raw values
Tab 'Fig. S1'	Self-administration of morphine after administration of CP612 18 hours prior	Raw values and means
Tab 'Table S1 plasma stability'	Plasma Stability	Raw values and means
Tab 'Table S1 microsomal clearance'	Microsomal Clearance	Raw values and means
Tab 'Table S1 plasma protein binding'	Plasma Protein Binding	Raw values, means, and details methods

## Sheet: Compound 1 kinase assays
Molecule Name	Lance-FRET kinase assay_two positive control rows: Run Date	Lance-FRET kinase assay_two positive control rows: IC50 (nM) [Enzyme: ROCK1]	Lance-FRET kinase assay_two positive control rows: IC50 (nM) [Enzyme: PKCe]	ROCK1/PKCε ratio	Comments IC50 ROCK1	Comments IC50 PKCε	Comments IC50 ROCK1/PKCε
CIDD-0072424	2020-02-07	109	57.8	1.88581	Value was calculated excluding outliers	NA	NA	Legend
CIDD-0072424	2020-08-05	24.6	53.7	0.458101	NA	NA	NA	CIDD-0072424: Compound 1
CIDD-0072424	2019-10-04	414	358	1.15642	NA	NA	NA	Each datapoint is the average of 3 technical replicates, except where noted
CIDD-0072424	2019-09-18	282	422	0.668246	NA	NA	NA
CIDD-0072424	2019-08-09	199	220	0.904545	NA	NA	NA
CIDD-0072424	2019-07-30	144	149	0.966443	NA	NA	NA	Link back to table of contents
CIDD-0072424	2019-07-19	293	301	0.973422	NA	NA	NA
CIDD-0072424	2019-06-27	41.5	81.4	0.509828	NA	NA	NA
CIDD-0072424	2019-06-21	11.8	85.4	0.138173	Value was calculated excluding outliers	NA	NA
CIDD-0072424	2019-06-18	49.6	90.9	0.545655	NA	NA	NA
CIDD-0072424	2019-06-11	316	194	1.62887	NA	NA	NA
CIDD-0072424	2019-06-07	40.4	365	0.110685	NA	Value was calculated excluding outliers	NA
CIDD-0072424	2019-06-07	398	124	3.20968	NA	NA	NA
CIDD-0072424	2019-06-06	154	70.3	2.19061	NA	NA	NA
CIDD-0072424	2019-05-02	330	119	2.77311	NA	NA	NA
CIDD-0072424	2019-05-01	310	40.7	7.61671	NA	NA	NA
CIDD-0072424	2019-04-30	383	147	2.60544	NA	NA	NA
CIDD-0072424	2019-04-10	788	104	7.57692	NA	NA	NA
CIDD-0072424	2019-04-08	742	116	6.39655	NA	NA	NA
CIDD-0072424	2019-04-02	219	45.2	4.84513	NA	NA	NA
CIDD-0072424	2019-04-02	223	71.6	3.11453	NA	NA	NA
CIDD-0072424	2019-04-01	263	45.8	5.74236	NA	Value was calculated excluding outliers	NA
CIDD-0072424	2019-04-01	901	148	6.08784	NA	NA	NA
CIDD-0072424	2019-03-28	287	50.9	5.63851	NA	NA	NA
CIDD-0072424	2019-03-28	447	81.3	5.49815	NA	NA	NA
CIDD-0072424	2019-03-25	660	68.9	9.5791	NA	NA	NA
CIDD-0072424	2019-03-22	219	40.5	5.40741	NA	NA	NA
CIDD-0072424	2019-03-21	1030	117	8.80342	NA	NA	NA
CIDD-0072424	2019-03-21	322	58.9	5.46689	NA	NA	NA
CIDD-0072424	2019-03-20	232	27.7	8.37545	NA	NA	NA
CIDD-0072424	2019-03-19	641	62.4	10.2724	NA	NA	NA
CIDD-0072424	2019-03-19	321	57.6	5.57292	NA	NA	NA
CIDD-0072424	2019-03-18	201	182	1.1044	Value was calculated excluding outliers	Value was calculated excluding outliers	NA
CIDD-0072424	2019-03-15	264	66.3	3.9819	NA	NA	NA
CIDD-0072424	2019-03-13	234	61.2	3.82353	NA	Value was calculated excluding outliers	NA
CIDD-0072424	2019-03-08	392	69.5	5.64029	NA	NA	NA
CIDD-0072424	2020-07-30	37.9	9.19	4.12405	NA	NA	NA
CIDD-0072424	2019-10-04	166	181	0.917127	NA	NA	NA
	Mean	318.153	119.584	3.85028
	SD	243.763	98.1118	2.9214
	SEM	39.5436	15.9158	0.473914
	count	38	38	38
SD: Standard deviation
SEM: Standard error of the mean

## Sheet: Compound 612 kinase assays
Molecule Name	Lance-FRET kinase assay_two positive control rows: Run Date	Lance-FRET kinase assay_two positive control rows: IC50 (nM) [Enzyme: ROCK1]	Lance-FRET kinase assay_two positive control rows: IC50 (nM) [Enzyme: PKCε]	ROCK1/PKCε ratio	Comments IC50 ROCK1	Comments IC50 PKCε	Comments IC50 ROCK1/PKCε
CIDD-0150612	2021-12-14	31.8	0.862	36.891	NA	NA	NA	Legend
CIDD-0150612	2021-08-30	56.8	2.2	25.8182	NA	NA	NA	CIDD-0150612: Compound 612 (CP612)
CIDD-0150612	2021-07-30	25.1	0.822	30.5353	NA	Value was calculated excluding outliers	NA	Each datapoint is the average of 3 technical replicates, except where noted
CIDD-0150612	2021-07-29	19.2	0.594	32.3232	NA	NA	NA
CIDD-0150612	2021-07-27	24.4	0.245	99.5918	NA	NA	NA
CIDD-0150612	2021-02-08	63.1	1.6	39.4375	NA	Value was calculated excluding outliers	NA	Link back to table of contents
CIDD-0150612	2020-11-05	57.1	1.26	45.3175	NA	NA	NA
CIDD-0150612	2020-11-04	49.3	1.08	45.6481	NA	NA	NA
CIDD-0150612	2020-10-30	119	1.35	88.1481	NA	NA	NA
CIDD-0150612	2020-08-05	48.7	0.65	74.9231	NA	Value was calculated excluding outliers	NA
CIDD-0150612	2020-07-23	61.5	1.15	53.4783	NA	NA	NA
CIDD-0150612	2020-07-21	38.7	1.46	26.5068	NA	Value was calculated excluding outliers	NA
CIDD-0150612	2020-07-17	76.6	0.868	88.2488	NA	NA	NA
CIDD-0150612	2020-07-01	31.9	0.34	93.8235	NA	Value was calculated excluding outliers	NA
CIDD-0150612	2020-06-29	77.8	0.187	416.043	NA	NA	NA
CIDD-0150612	2020-01-21	61.8	1.75	35.3143	NA	NA	NA
CIDD-0150612	2021-07-30	28.8	1.08	26.6667	NA	NA	NA
CIDD-0150612	2021-07-29	31.4	1.25	25.12	NA	NA	NA
CIDD-0150612	2021-07-27	46.1	0.858	53.7296	NA	NA	NA
CIDD-0150612	2021-07-14	108	3.41	31.6716	NA	NA	NA
CIDD-0150612	2021-07-13	59.9	1.8	33.2778	NA	NA	NA
CIDD-0150612	2021-08-30	77.5	1.35	57.4074	NA	NA	NA
CIDD-0150612	2023-07-14	40.8	1.48	27.5676	NA	NA	NA
CIDD-0150612	2023-06-30	177	8.54	20.726	NA	NA	NA
CIDD-0150612	2023-06-28	33.9	3.73	9.08847	NA	NA	NA
CIDD-0150612	2022-06-01	46.3	2.7	17.1481	Value was calculated excluding outliers	NA	NA
CIDD-0150612	2022-05-20	21.6	0.83	26.0241	NA	NA	NA
CIDD-0150612	2022-03-02	23.3	0.885	26.3277	NA	Value was calculated excluding outliers	NA
CIDD-0150612	2022-02-18	36	1.33	27.0677	NA	NA	NA
CIDD-0150612	2022-02-16	43.1	1	43.1	NA	Value was calculated excluding outliers	NA
CIDD-0150612	2022-02-10	27.9	0.395	70.6329	Value was calculated excluding outliers	Value was calculated excluding outliers	NA
CIDD-0150612	2022-02-09	25.1	0.293	85.6655	NA	NA	NA
CIDD-0150612	2022-01-26	27.9	2.18	12.7982	NA	Value was calculated excluding outliers	NA
CIDD-0150612	2022-01-25	28.5	0.45	63.3333	Value was calculated excluding outliers	Value was calculated excluding outliers	NA
CIDD-0150612	2022-01-20	23.1	0.696	33.1897	Value was calculated excluding outliers	Value was calculated excluding outliers	NA
CIDD-0150612	2021-12-17	29.7	0.703	42.2475	NA	NA	NA
CIDD-0150612	2021-12-16	34.7	0.321	108.1	NA	NA	NA
CIDD-0150612	2021-11-23	19.6	1.21	16.1983	NA	Value was calculated excluding outliers	NA
CIDD-0150612	2024-05-10	347	12.4	27.9839	NA	NA	NA
CIDD-0150612	2024-05-03	86.7	1.22	71.0656	NA	Value was calculated excluding outliers	NA
CIDD-0150612	2024-04-30	300	3.1	96.7742	NA	NA	NA
CIDD-0150612	2024-03-29	200	10.8	18.5185	NA	NA	NA
	Mean	65.8738	1.91498	54.8447
	SD	70.0867	2.60204	63.0908
	SEM	10.8146	0.401503	9.73512
	count	42	42	42
Legend
SD: Standard deviation
SEM: Standard error of the mean

## Sheet: CP612 solubility-LogD
Kinetic acqueous solubility and LogD
Data reported in results section of the main manuscript
Kinetic aqueous solubility
Sample	Measured (nM)	Corrected (nM)
612_sol_10	1886.24	7544.96
612_sol_11	1827.27	7309.08
612_sol_12	1847.06	7388.24
	Mean	7414.09
	SD	120.046
LogD
Sample	Measured (aqueous)	Measured (organic)	Ratio (organic / aqueous)	logD
612_aq_13	604.01	5643.82	9.34392	0.970529
612_aq_14	40.23	4376.86	108.796	2.03661
			Mean	1.50357
Legend			SD	0.753835
SD: Standard deviation
Link back to table of contents

## Sheet: Fig. 1B
Characterization of CP612: CP612 inhibition of PKC isozymes
Fig. 1B
	Kinase activity (% of control)
PKC isozyme->	PKCε	PKCε	PKCε	PKCε	PKCε	PKCε	PKCδ	PKCδ	PKCδ	PKCθ	PKCθ	PKCθ	PKCγ	PKCγ	PKCγ	PKCζ	PKCζ	PKCζ	PKCβII	PKCβII	PKCβII
Experiment->	PKCε:1	PKCε:2	PKCε:3	PKCε:4	PKCε:5	PKCε:6	PKCδ:1	PKCδ:2	PKCδ:3	PKCθ:1	PKCθ:2	PKCθ:3	PKCγ:1	PKCγ:2	PKCγ:3	PKCζ:1	PKCζ:2	PKCζ:3	PKCβII:1	PKCβII:2	PKCβII:3
Concentration of CP612, M
1e-12	100	100	100	84.395	96.293		100	100	100	100	100	100	100	95.691	100	100	75.642	100	100	100	100
3e-12	100	100	100	94.235	87.334	97.554	100	99.752	100	100	100	100	100	95.699	100	100	79.89	100	100	100	100
1e-11	100	98.401	100	78.489	108.554		100	99.587	100	100	100	100	100	96.84	99.992	98.741	77.041	100	100	100	100
3e-11	100	91.394	100	77.683	74.282		100	96.996	100	100	100	100	100	97.51	95.469	100	76.131	100	100	105.75	100
1e-10	100	81.263	100	64.99	139.762	94.041	100	95.275	100	100	100	100	100	91.108	96.812	99.292	74.866	100	100	100	100
3e-10	100	68.435	100	54.074	70.561	72.54	100	88.37	100	100	100	100	100	100	100	100	79.039	100	98.867	100	100
1e-09	95.68	41.714	99.975	16.27	48.085	60.196	99.382	86.412	100	94.294	100	96.642	100	100	99.227	94.013	80.358	100	74.589	100	100
3e-09	88.712	25.855	57.326	26.979	33.569		77.722	75.639	99.431	92.353	95.464	84.086	100	94.206	93.856	97.317	76.441	100	100	100	100
1e-08	66.966	11.757	25.676	14.49	17.345	12.021	56.14	52.669	70.966	69.896	78.262	60.101	100	98.522	89.502	95.723	74.403	100	97.768	100	88.876
3e-08	35.051	4.556	10.641	4.609	8.659	0.628	39.142	36.247	44.199	55.273	57.055	36.055	96.474	77.626	82.334	89.469	72.506	100	82.704	97.069
1e-07	15.392	1.867	3.476	2.043	2.454	-0.751	24.188	21.043	20.925	31.689	36.322	18.738	81.183	70.931	68.569	79.767	74.605	100	59.671	67.084
Details
Each datapoint is the average of 3 technical replicates
Link back to table of contents

## Sheet: Fig. 1C
Characterization of CP612: Dose-response curves for inhibition of PKCε by CP612 at different ATP concentrations
Fig. 1C	[ATP] µM
	0.183	0.183	0.183	0.73	0.73	0.73	2.93	2.93	2.93	11.67	11.67	11.67	49	49	49	187	187	187	750	750	750
log [CP612], M	Kinase activity (% control)
-9.523	100	100	100	100	100	100	100	100	100	100	100	100	100	100	100	100	100	100	100	100	100
-8.523	47.534	24.462	35.552	67.032	33.327	40.379	57.495	63.294	62.615	75.246	100.913	75.385	94.9	102.193	87.045	103.351	106.161	97.914	107.288	106.157	106.288
-8	24.471	11.027	15.178	39.5	15.664	20.756	48.323	38.517	38.535	53.476	63.93	57.174	73.818	104.476	73.273	101.106	104.191	87.275	106.015	105.985	104.633
-7.523	11.447	3.141	5.497	22.191	7.048	9.018	33.06	20.262	21.135	35.261	38.625	36.759	52.594	73.832	56.661	95.087	100.001	71.937	104.451	104.196	100.982
-7	4.375	2.146	2.413	8.871	3.149	3.641	16.75	8.91	10.659	20.929	20.49	19.346	31.898	46.048	35.068	71.036	75.602	55.92	97.698	106.868	86.984
-6.523	2.785	0.418	1.662	2.824	1.046	1.681	6.057	4.077	4.559	12.096	10.586	9.278	14.181	25.25	20.067	48.017	46.882	37.693	85.111	100.29	67.168
-6	0.892	0.206	1.29	1.353	0.864	1.238	2.796	1.498	2.443	4.152	4.132	3.783	8.839	10.798	9.001	24.392	22.653	20.507	42.493	49.15	51.871
-5.523	0	0	0	0	0	0.352	0.538	0.28	0.321	0.363	0.889	0.68	6.375	3.251	2.631	12.506	6.571	5.557	19.219	21.316	15.871
-5	0.881	0.113	0.022	0.157	0.052	0	0	0	0	0	0	0	0	0	0	0	0	0	0	0	0
Details
Each datapoint is the average of 3 technical replicates
Link back to table of contents

## Sheet: Fig. 2
Pharmacokinetics of CP612
Figure 2A. Pharmacokinetics after i.v. administration of CP612 (40 mg/kg)
			Type of measurement	Plasma	Plasma	Plasma	Plasma	Plasma	Plasma	Plasma	Plasma	Plasma		Plasma			Brain	Brain		Brain/Plasma	Brain/Plasma
			Timepoint	5min	15min	30min	1h	2h	4h	6h	8h	24h		2h/24h			2h	24h		2h	24h
Route of administration	Type of measurements	Subject
i.v.	Timecourse plasma + 24h brain	rat i.v._01		73.0053	49.4622	16.8474	23.5431	12.3331	4.01745	1.82297	1.5465	0.287269		42.9323			-	0.80997			2.81955
i.v.	Timecourse plasma + 24h brain	rat i.v._02		87.6928	51.4061	33.0468	24.6231	12.074	4.34144	1.15988	1.26571	0.160914		75.0336			-	2.07568			12.8993
i.v.	Timecourse plasma + 24h brain	rat i.v._03		80.349	57.0219	35.6387	26.351	11.2964	3.97425	1.6761	1.41907	0.127003		88.9456			-	1.49898			11.8027
i.v.	2h plasma + brain	rat i.v._08		-	-	-	-	15.3138	-	-	-	-		-			2.28952	-		0.149506
i.v.	2h plasma + brain	rat i.v._09		-	-	-	-	16.653	-	-	-	-		-			3.67186	-		0.220493
i.v.	2h plasma + brain	rat i.v._10		-	-	-	-	15.9834	-	-	-	-		-			1.92233	-		0.12027
		Mean	All rats	80.349	52.6301	28.511	24.8391	13.9423	4.11105	1.55298	1.41043	0.191729		68.9705			2.6279	1.46155		0.163423	9.17387
		SEM	All rats	4.2399	2.26649	5.87959	0.817733	0.939433	0.115869	0.201074	0.081172	0.0487629		13.6244			0.532634	0.365859		0.0297568	3.19289
		Count	All rats	3	3	3	3	6	3	3	3	3		3			3	3		3	3
		Mean	RM Plasma + Brain 24h					11.9012				0.191729		68.9705				1.46155			9.17387
		SEM	RM Plasma + Brain 24h					0.311508				0.0487629		13.6244				0.365859			3.19289
		Count	RM Plasma + Brain 24h					3				3		3				3			3
		Mean	Plasma 2h, Brain 2h					15.9834									2.6279			0.163423
		SEM	Plasma 2h, Brain 2h					0.38658									0.532634			0.0297568
		Count	Plasma 2h, Brain 2h					3									3			3
Figure 2B. Pharmacokinetics after i.p. administration of CP612 (40 mg/kg)
			Type of measurement	Plasma	Plasma	Plasma	Plasma	Plasma	Plasma	Plasma	Plasma	Plasma		Plasma			Brain	Brain		Brain/Plasma	Brain/Plasma
			Timepoint	5min	15min	30min	1h	2h	4h	6h	8h	24h		2h/24h			2h	24h		2h	24h
Route of administration	Type of measurements	Subject
i.p.	Timecourse plasma + 24h brain	rat i.p._04		-	22.0312	30.2389	28.295	14.3851	5.16221	1.90505	2.28952	0.380146		37.8409			-	0.609098			1.60227
i.p.	Timecourse plasma + 24h brain	rat i.p._05		-	21.8152	20.5408	28.295	15.033	6.47976	1.87481	1.97417	0.615577		24.4211			-	0.470863			0.764912
i.p.	Timecourse plasma + 24h brain	rat i.p._06		-	ND	ND	ND	ND	ND	ND	ND	ND		ND			-	ND			ND
i.p.	2h plasma + brain	rat i.p._10		-	-	-	-	14.2123	-	-	-	-		-			0.28079	-		0.0197568
i.p.	2h plasma + brain	rat i.p._11		-	-	-	-	13.6507	-	-	-	-		-			0.343427	-		0.0251582
i.p.	2h plasma + brain	rat i.p._12		-	-	-	-	17.5818	-	-	-	-		-			0.857488	-		0.0487715
		Mean	All rats	-	21.9232	25.3899	28.295	14.9726	5.82099	1.88993	2.13184	0.497862		31.131			0.493902	0.53998		0.0312289	1.18359
		SEM	All rats	-	0.107996	4.84902	0	0.688551	0.658776	0.0151194	0.157674	0.117716		6.70993			0.18269	0.0691175		0.00890883	0.41868
		Count	All rats	-	2	2	2	5	2	2	2	2		2			3	2		3	2
		Mean	RM Plasma + Brain 24h					14.7091				0.497862		31.131				0.53998			1.18359
		SEM	RM Plasma + Brain 24h					0.323988				0.117716		6.70993				0.0691175			0.41868
		Count	RM Plasma + Brain 24h					2				2		2				2			2
		Mean	Plasma 2h, Brain 2h					15.1482									0.493902			0.0312289
		SEM	Plasma 2h, Brain 2h					1.22751									0.18269			0.00890883
		Count	Plasma 2h, Brain 2h					3									3			3
Legend and details
Data are concentrations (in µM) of CP612 in plasma or brain, measured after i.v. or i.p. administration
min: minutes
h: hours
SEM: Standard error of the mean
i.v.: intravenous
i.p.: intraperitoneal
- not measured
ND: not detectable in most samples, likely missed i.p. injection
RM: repeated measures
Details
Values reported in Figure 2 are those for "all rats"
Values reported in the text comparing plasma and brain concentrations are those from rats where both plasma and brain concentrations were measured (orange and blue font); results are similar if data in blue font are excluded.
Values reported in the text comparing plasma levels at 24h vs 2h are from rats tested for all timepoints, highlighted in orange above
Link back to table of contents

## Sheet: Fig. 3
Hyperalgesia induced by the PKCε activator ψεRACK
Fig. 3
Treatment	baseline	0min	5min	10min	15min	30min	60min		Legend and details
Vehicle	135	90	100	85	90	96.7	90		Values are the force (in grams) applied that led to paw withdrawal
Vehicle	140	90	100	90	85	95	85		min: minutes
Vehicle	120	90	90	110	75	95	85		CP612 (1µg/5µL intradermally)
Vehicle	130	100	100	100	100	90	85		ψεRACK (1 µg/5 µL intradermally)
Vehicle	125	96.7	90	100	80	90	80
Vehicle	120	100	95	90	80	95	100
									Link back to table of contents
CP612	130	90	120	100	90	120	105
CP612	120	90	130	110	125	123.3	110
CP612	130	90	115	130	130	125	115
CP612	125	100	115	115	110	115	105
CP612	130	96.7	120	120	115	115	130
CP612	120	100	105	135	100	115	120

## Sheet: Fig. 4
Hyperalgesia induced by the chemotherapeutic drug paclitaxel
Fig. 4
Treatment	baseline	0min	15min	30min	60min	120min	24h		Legend and details
Vehicle	125.33	95	100	90	95	88.3	97.5		Values are the force (in grams) applied that led to paw withdrawal
Vehicle	130	93.3	100	100	100	95	95		min: minutes
Vehicle	125	101.7	96	103	100	95	95		h: hours
Vehicle	125	100	95	95	105	92.5	93		CP612 (20 mg/kg intraperitoneally)
Vehicle	125	98.3	100	103.3	103.3	100	100		Paclitaxel (1mg/kg intraperitoneally every other day for 4 injections)
Vehicle	122.5	102.5	95	100	100	92.5	93
									Link back to table of contents
CP612	127.5	95	120	110	111.7	101.7	85
CP612	125	102.5	125	122.5	120	116.7	116.7
CP612	125	100	125	117.5	116.7	111.7	90
CP612	125	95	110	122.5	116.7	103.3	91.7
CP612	140	97.5	115	112.5	113.3	96.7	96.7
CP612	140	101.7	117.5	117.5	121.7	115	91.7

## Sheet: Fig. 5
Time course of hyperalgesia induced by morphine withdrawal
Fig. 5
Mouse	Sex	Schedule	Baseline	6h	24h	1week		Legend and details
C01	Male	Saline	7	7	9	8.5		Values are the von Frey filament number that led to paw withdrawal
C02	Male	Saline	7.5	6.5	7.5	6.5
C10	Male	Saline	8	8	8.5	8		h: hours
C05	Male	Saline	7.5	8	8.5	7.5
C06	Male	Saline	8.5	6.5	9	7
C09	Male	Saline	9	7.5	8	8		Link back to table of contents
C03	Male	Morphine	7.5	7.5	5.5	5.5
C07	Male	Morphine	7.5	9.5	6.5	7.5
C08	Male	Morphine	8.5	8	6	6
C04	Male	Morphine	8	7.5	7.5	6
C11	Male	Morphine	9.5	7	6.5	6
C12	Male	Morphine	7.5	7.5	6	5.5

[truncated: 10 more sheets: Fig. 6, Fig. 7, Fig. 8, Fig. 9, Fig. 10, Fig. 11 + S2, Fig. S1, Table S1 plasma stability, Table S1 microsomal clearance, Table S1 plasma protein binding]
